# Supplementary material for: Machine learning-based analysis of drug resistance mutations in Mycobacterium tuberculosis
Source: PLoS One. 2026 Jul 10;21(7):e0352863. doi: 10.1371/journal.pone.0352863 (PMC13354099; doi:10.1371/journal.pone.0352863)
Supplement: S4 Table — (XLSX) [file pone.0352863.s004.xlsx]

## Sheet: Sheet1
Predict SNP - Protein Stability Analysis Results
Protein Name	Wild residue	Position	Target residue	PredictSNP prediction	PredictSNP expected accuracy	MAPP prediction	MAPP expected accuracye	PhD-SNP prediction	PhD-SNP expected accuracy	PolyPhen-1 prediction	PolyPhen-1 expected accuracy	PolyPhen-2 prediction	PolyPhen-2 expected accuracy	SIFT prediction	SIFT expected accuracy	SNAP prediction	SNAP expected accuracy
rpoB	F	170	V	NEUTRAL	0.738345	NEUTRAL	0.851101	NEUTRAL	0.832104	DELETERIOUS	0.59445	NEUTRAL	0.87309	NEUTRAL	0.896705	NEUTRAL	0.830588
rpoB	T	400	A	NEUTRAL	0.74796	NEUTRAL	0.642291	NEUTRAL	0.660879	NEUTRAL	0.668841	NEUTRAL	0.633634	DELETERIOUS	0.792808	NEUTRAL	0.583594
rpoB	T	427	S	NEUTRAL	0.738345	NEUTRAL	0.851101	NEUTRAL	0.892455	NEUTRAL	0.668841	NEUTRAL	0.74975	DELETERIOUS	0.527785	NEUTRAL	0.708784
rpoB	S	428	T	DELETERIOUS	0.755661	NEUTRAL	0.642291	DELETERIOUS	0.87524	DELETERIOUS	0.744912	DELETERIOUS	0.675241	DELETERIOUS	0.792808	DELETERIOUS	0.848454
rpoB	Q	429	H	DELETERIOUS	0.755661	NEUTRAL	0.71743	DELETERIOUS	0.773385	DELETERIOUS	0.744912	DELETERIOUS	0.811429	DELETERIOUS	0.792808	DELETERIOUS	0.848454
rpoB	L	430	R	DELETERIOUS	0.869084	DELETERIOUS	0.877061	DELETERIOUS	0.87524	DELETERIOUS	0.744912	DELETERIOUS	0.675241	DELETERIOUS	0.792808	DELETERIOUS	0.885196
rpoB	Q	432	K	DELETERIOUS	0.869084	DELETERIOUS	0.856822	DELETERIOUS	0.773385	DELETERIOUS	0.744912	DELETERIOUS	0.649743	DELETERIOUS	0.792808	DELETERIOUS	0.848454
rpoB	M	434	V	DELETERIOUS	0.869084	DELETERIOUS	0.766117	DELETERIOUS	0.732603	DELETERIOUS	0.59445	DELETERIOUS	0.6009	DELETERIOUS	0.792808	DELETERIOUS	0.848454
rpoB	M	434	I	DELETERIOUS	0.869084	DELETERIOUS	0.571214	DELETERIOUS	0.817312	DELETERIOUS	0.744912	DELETERIOUS	0.6009	DELETERIOUS	0.792808	DELETERIOUS	0.848454
rpoB	D	435	V	DELETERIOUS	0.869084	DELETERIOUS	0.771193	DELETERIOUS	0.817312	DELETERIOUS	0.744912	DELETERIOUS	0.647172	DELETERIOUS	0.792808	DELETERIOUS	0.805103
rpoB	D	435	E	DELETERIOUS	0.718713	DELETERIOUS	0.573143	DELETERIOUS	0.817312	NEUTRAL	0.668841	DELETERIOUS	0.431234	DELETERIOUS	0.792808	DELETERIOUS	0.555519
rpoB	D	435	A	DELETERIOUS	0.869084	DELETERIOUS	0.771193	DELETERIOUS	0.858228	DELETERIOUS	0.744912	DELETERIOUS	0.593188	DELETERIOUS	0.792808	DELETERIOUS	0.805103
rpoB	D	435	F	DELETERIOUS	0.869084	DELETERIOUS	0.771193	DELETERIOUS	0.87524	DELETERIOUS	0.744912	DELETERIOUS	0.649743	DELETERIOUS	0.792808	DELETERIOUS	0.805103
rpoB	D	435	Y	DELETERIOUS	0.869084	DELETERIOUS	0.858321	DELETERIOUS	0.817312	DELETERIOUS	0.744912	DELETERIOUS	0.675241	DELETERIOUS	0.792808	DELETERIOUS	0.848454
rpoB	N	437	S	NEUTRAL	0.752914	NEUTRAL	0.742731	NEUTRAL	0.552027	NEUTRAL	0.668841	NEUTRAL	0.707708	DELETERIOUS	0.792808	NEUTRAL	0.583594
rpoB	N	437	D	NEUTRAL	0.602564	DELETERIOUS	0.632684	NEUTRAL	0.508246	NEUTRAL	0.668841	NEUTRAL	0.740741	DELETERIOUS	0.527785	DELETERIOUS	0.622082
rpoB	S	441	L	DELETERIOUS	0.869084	DELETERIOUS	0.621439	DELETERIOUS	0.858228	DELETERIOUS	0.59445	DELETERIOUS	0.398458	DELETERIOUS	0.792808	DELETERIOUS	0.622082
rpoB	L	443	W	DELETERIOUS	0.869084	DELETERIOUS	0.766117	DELETERIOUS	0.588855	DELETERIOUS	0.744912	DELETERIOUS	0.811429	DELETERIOUS	0.792808	DELETERIOUS	0.848454
rpoB	H	445	R	DELETERIOUS	0.869084	DELETERIOUS	0.765367	DELETERIOUS	0.817312	DELETERIOUS	0.744912	DELETERIOUS	0.550771	DELETERIOUS	0.792808	DELETERIOUS	0.848454
rpoB	H	445	N	DELETERIOUS	0.549464	DELETERIOUS	0.409295	DELETERIOUS	0.607981	NEUTRAL	0.668841	NEUTRAL	0.682683	DELETERIOUS	0.45233	DELETERIOUS	0.848454
rpoB	H	445	Y	DELETERIOUS	0.869084	DELETERIOUS	0.508996	DELETERIOUS	0.588855	DELETERIOUS	0.59445	DELETERIOUS	0.398458	DELETERIOUS	0.792808	DELETERIOUS	0.885196
rpoB	H	445	D	DELETERIOUS	0.869084	DELETERIOUS	0.783358	DELETERIOUS	0.817312	DELETERIOUS	0.59445	DELETERIOUS	0.398458	DELETERIOUS	0.792808	DELETERIOUS	0.869565
rpoB	S	450	W	DELETERIOUS	0.869084	DELETERIOUS	0.783358	DELETERIOUS	0.732603	DELETERIOUS	0.744912	DELETERIOUS	0.634319	DELETERIOUS	0.792808	DELETERIOUS	0.848454
rpoB	S	450	G	DELETERIOUS	0.755661	DELETERIOUS	0.571214	NEUTRAL	0.446708	DELETERIOUS	0.744912	DELETERIOUS	0.453085	DELETERIOUS	0.792808	DELETERIOUS	0.848454
rpoB	S	450	F	DELETERIOUS	0.869084	DELETERIOUS	0.765367	DELETERIOUS	0.773385	DELETERIOUS	0.744912	DELETERIOUS	0.634319	DELETERIOUS	0.792808	DELETERIOUS	0.848454
rpoB	S	450	L	DELETERIOUS	0.869084	DELETERIOUS	0.841829	DELETERIOUS	0.817312	DELETERIOUS	0.744912	DELETERIOUS	0.474293	DELETERIOUS	0.527785	DELETERIOUS	0.805103
rpoB	L	452	P	DELETERIOUS	0.869084	DELETERIOUS	0.877061	DELETERIOUS	0.732603	DELETERIOUS	0.744912	DELETERIOUS	0.811429	DELETERIOUS	0.792808	DELETERIOUS	0.805103
rpoB	P	454	L	DELETERIOUS	0.869084	DELETERIOUS	0.751124	DELETERIOUS	0.817312	DELETERIOUS	0.744912	DELETERIOUS	0.675241	DELETERIOUS	0.792808	DELETERIOUS	0.720388
rpoB	I	480	V	NEUTRAL	0.653073	DELETERIOUS	0.461769	NEUTRAL	0.660879	NEUTRAL	0.668841	NEUTRAL	0.643644	DELETERIOUS	0.527785	NEUTRAL	0.500147
rpoB	I	480	T	DELETERIOUS	0.869084	DELETERIOUS	0.751124	DELETERIOUS	0.817312	DELETERIOUS	0.744912	DELETERIOUS	0.647172	DELETERIOUS	0.792808	DELETERIOUS	0.805103
rpoC	G	332	R	DELETERIOUS	0.869084	DELETERIOUS	0.573143	DELETERIOUS	0.858228	DELETERIOUS	0.744912	DELETERIOUS	0.811429	DELETERIOUS	0.792808	DELETERIOUS	0.805103
rpoC	F	452	S	DELETERIOUS	0.869084	DELETERIOUS	0.461769	DELETERIOUS	0.67621	DELETERIOUS	0.744912	DELETERIOUS	0.811429	DELETERIOUS	0.792808	DELETERIOUS	0.622082
rpoC	D	485	N	DELETERIOUS	0.654946	NEUTRAL	0.770044	DELETERIOUS	0.773385	DELETERIOUS	0.59445	DELETERIOUS	0.407455	DELETERIOUS	0.792808	DELETERIOUS	0.720388
rpoC	L	527	V	DELETERIOUS	0.869084	DELETERIOUS	0.766117	DELETERIOUS	0.88475	DELETERIOUS	0.744912	DELETERIOUS	0.675241	DELETERIOUS	0.792808	DELETERIOUS	0.848454
gyrA	H	70	R	DELETERIOUS	0.605483	DELETERIOUS	0.656672	NEUTRAL	0.68184	DELETERIOUS	0.59445	NEUTRAL	0.633634	DELETERIOUS	0.792808	DELETERIOUS	0.555519
gyrA	A	74	S	NEUTRAL	0.631518	DELETERIOUS	0.76087	DELETERIOUS	0.607981	NEUTRAL	0.668841	NEUTRAL	0.627628	NEUTRAL	0.769368	NEUTRAL	0.665242
gyrA	G	88	A	DELETERIOUS	0.869084	DELETERIOUS	0.766117	DELETERIOUS	0.773385	DELETERIOUS	0.744912	DELETERIOUS	0.647172	DELETERIOUS	0.792808	DELETERIOUS	0.805103
gyrA	G	88	C	DELETERIOUS	0.869084	DELETERIOUS	0.783358	DELETERIOUS	0.858228	DELETERIOUS	0.744912	DELETERIOUS	0.811429	DELETERIOUS	0.792808	DELETERIOUS	0.805103
gyrA	D	89	N	DELETERIOUS	0.869084	DELETERIOUS	0.765367	DELETERIOUS	0.732603	DELETERIOUS	0.744912	DELETERIOUS	0.811429	DELETERIOUS	0.792808	DELETERIOUS	0.848454
gyrA	S	91	P	DELETERIOUS	0.605483	DELETERIOUS	0.656672	DELETERIOUS	0.87524	NEUTRAL	0.668841	NEUTRAL	0.727455	DELETERIOUS	0.459498	DELETERIOUS	0.805103
gyrA	D	94	V	DELETERIOUS	0.869084	DELETERIOUS	0.632684	DELETERIOUS	0.67621	DELETERIOUS	0.744912	DELETERIOUS	0.431234	DELETERIOUS	0.792808	DELETERIOUS	0.720388
gyrA	D	94	H	DELETERIOUS	0.755661	DELETERIOUS	0.588897	DELETERIOUS	0.732603	DELETERIOUS	0.744912	NEUTRAL	0.633634	DELETERIOUS	0.792808	DELETERIOUS	0.805103
gyrA	D	94	G	NEUTRAL	0.631518	DELETERIOUS	0.573143	DELETERIOUS	0.67621	NEUTRAL	0.668841	NEUTRAL	0.74975	NEUTRAL	0.608192	NEUTRAL	0.554397
gyrA	D	94	A	DELETERIOUS	0.505959	DELETERIOUS	0.571214	NEUTRAL	0.508246	NEUTRAL	0.668841	NEUTRAL	0.643644	DELETERIOUS	0.792808	DELETERIOUS	0.622082
gyrA	D	94	N	DELETERIOUS	0.605483	DELETERIOUS	0.409295	DELETERIOUS	0.732603	DELETERIOUS	0.59445	NEUTRAL	0.693694	DELETERIOUS	0.527785	NEUTRAL	0.500147
gyrA	D	94	Y	DELETERIOUS	0.869084	DELETERIOUS	0.571214	DELETERIOUS	0.88475	DELETERIOUS	0.59445	DELETERIOUS	0.398458	DELETERIOUS	0.792808	DELETERIOUS	0.720388
gyrB	R	446	H	DELETERIOUS	0.521454	NEUTRAL	0.761233	DELETERIOUS	0.577953	DELETERIOUS	0.744912	UNKNOWN	0	DELETERIOUS	0.792808	NEUTRAL	0.611679
gyrB	R	446	C	DELETERIOUS	0.718713	DELETERIOUS	0.409295	NEUTRAL	0.552027	DELETERIOUS	0.744912	DELETERIOUS	0.398458	DELETERIOUS	0.792808	DELETERIOUS	0.555519
gyrB	S	447	F	DELETERIOUS	0.869084	DELETERIOUS	0.483508	DELETERIOUS	0.773385	DELETERIOUS	0.59445	UNKNOWN	0	DELETERIOUS	0.527785	DELETERIOUS	0.555519
gyrB	D	461	H	DELETERIOUS	0.755661	DELETERIOUS	0.656672	DELETERIOUS	0.88475	DELETERIOUS	0.744912	NEUTRAL	0.693694	DELETERIOUS	0.792808	DELETERIOUS	0.885196
gyrB	D	461	N	DELETERIOUS	0.718713	DELETERIOUS	0.55997	DELETERIOUS	0.88475	NEUTRAL	0.668841	DELETERIOUS	0.431234	DELETERIOUS	0.527785	DELETERIOUS	0.622082
gyrB	I	486	L	NEUTRAL	0.826225	NEUTRAL	0.851101	NEUTRAL	0.832104	NEUTRAL	0.668841	NEUTRAL	0.643644	NEUTRAL	0.896705	NEUTRAL	0.768234
gyrB	N	499	Y	DELETERIOUS	0.869084	DELETERIOUS	0.571214	DELETERIOUS	0.858228	DELETERIOUS	0.59445	DELETERIOUS	0.647172	DELETERIOUS	0.792808	DELETERIOUS	0.720388
gyrB	N	499	T	DELETERIOUS	0.605483	NEUTRAL	0.642291	DELETERIOUS	0.67621	DELETERIOUS	0.59445	NEUTRAL	0.633634	DELETERIOUS	0.792808	DELETERIOUS	0.622082
gyrB	T	500	N	NEUTRAL	0.752914	NEUTRAL	0.765639	NEUTRAL	0.782876	NEUTRAL	0.668841	DELETERIOUS	0.811429	NEUTRAL	0.790739	NEUTRAL	0.830588
gyrB	T	500	P	DELETERIOUS	0.755661	DELETERIOUS	0.483508	DELETERIOUS	0.87524	DELETERIOUS	0.59445	DELETERIOUS	0.811429	DELETERIOUS	0.429699	NEUTRAL	0.500147
gyrB	E	501	V	DELETERIOUS	0.718713	DELETERIOUS	0.783358	DELETERIOUS	0.773385	DELETERIOUS	0.744912	NEUTRAL	0.727455	DELETERIOUS	0.792808	DELETERIOUS	0.805103
gyrB	E	501	D	DELETERIOUS	0.606973	NEUTRAL	0.642291	DELETERIOUS	0.87524	DELETERIOUS	0.744912	NEUTRAL	0.627628	DELETERIOUS	0.792808	DELETERIOUS	0.720388
gyrB	A	504	V	DELETERIOUS	0.505959	DELETERIOUS	0.461769	DELETERIOUS	0.607981	NEUTRAL	0.668841	NEUTRAL	0.633634	DELETERIOUS	0.792808	NEUTRAL	0.500147
gyrB	A	504	T	NEUTRAL	0.752914	NEUTRAL	0.761233	NEUTRAL	0.718714	NEUTRAL	0.668841	NEUTRAL	0.74975	DELETERIOUS	0.792808	NEUTRAL	0.665242
KatG	A	106	V	DELETERIOUS	0.869084	DELETERIOUS	0.766117	DELETERIOUS	0.87524	DELETERIOUS	0.59445	DELETERIOUS	0.502571	DELETERIOUS	0.527785	DELETERIOUS	0.720388
KatG	W	300	G	DELETERIOUS	0.869084	DELETERIOUS	0.771193	DELETERIOUS	0.858228	DELETERIOUS	0.744912	DELETERIOUS	0.811429	DELETERIOUS	0.792808	DELETERIOUS	0.848454
KatG	I	335	V	NEUTRAL	0.826225	NEUTRAL	0.759683	NEUTRAL	0.782876	NEUTRAL	0.668841	NEUTRAL	0.87309	NEUTRAL	0.822954	NEUTRAL	0.708784
