# Supplementary material for: Machine learning-based analysis of drug resistance mutations in Mycobacterium tuberculosis
Source: PLoS One. 2026 Jul 10;21(7):e0352863. doi: 10.1371/journal.pone.0352863 (PMC13354099; doi:10.1371/journal.pone.0352863)
Supplement: S5 Table — (XLSX) [file pone.0352863.s005.xlsx]

## Sheet: Sheet1
				Predict SNP Results
Mutated_Protein	Mutation_Position	I-mutant-2 Result (Stability)	ΔΔG (Kcal/mol)	PredictSNP prediction	PredictSNP expected accuracy	MAPP prediction	MAPP expected accuracye	PhD-SNP prediction	PhD-SNP expected accuracy	PolyPhen-1 prediction	PolyPhen-1 expected accuracy	PolyPhen-2 prediction	PolyPhen-2 expected accuracy	SIFT prediction	SIFT expected accuracy	SNAP prediction	SNAP expected accuracy
rpoC	G332R	Decrease	-1.11	DELETERIOUS	0.869084	DELETERIOUS	0.573143	DELETERIOUS	0.858228	DELETERIOUS	0.744912	DELETERIOUS	0.811429	DELETERIOUS	0.792808	DELETERIOUS	0.805103
	D485N	Decrease	-0.16	DELETERIOUS	0.654946	NEUTRAL	0.770044	DELETERIOUS	0.773385	DELETERIOUS	0.59445	DELETERIOUS	0.407455	DELETERIOUS	0.792808	DELETERIOUS	0.720388
	L527V	Decrease	-2.02	DELETERIOUS	0.869084	DELETERIOUS	0.766117	DELETERIOUS	0.88475	DELETERIOUS	0.744912	DELETERIOUS	0.675241	DELETERIOUS	0.792808	DELETERIOUS	0.848454
	D747A	Decrease	-1.73	NEUTRAL	0.826225	NEUTRAL	0.710132	NEUTRAL	0.552027	NEUTRAL	0.668841	NEUTRAL	0.87309	NEUTRAL	0.896705	NEUTRAL	0.768234
	I885V	Decrease	-1.06	NEUTRAL	0.738345	NEUTRAL	0.765639	NEUTRAL	0.832104	NEUTRAL	0.668841	NEUTRAL	0.60961	DELETERIOUS	0.527785	NEUTRAL	0.611679
rpoB	A286V	Increase	0.93	DELETERIOUS	0.755661	DELETERIOUS	0.461769	DELETERIOUS	0.817312	DELETERIOUS	0.59445	DELETERIOUS	0.407455	DELETERIOUS	0.792808	NEUTRAL	0.554397
	T400A	Decrease	-0.25	NEUTRAL	0.74796	NEUTRAL	0.642291	NEUTRAL	0.660879	NEUTRAL	0.668841	NEUTRAL	0.633634	DELETERIOUS	0.792808	NEUTRAL	0.583594
	P454L	Decrease	-0.45	DELETERIOUS	0.869084	DELETERIOUS	0.751124	DELETERIOUS	0.817312	DELETERIOUS	0.744912	DELETERIOUS	0.675241	DELETERIOUS	0.792808	DELETERIOUS	0.720388
	I480V	Decrease	-0.51	NEUTRAL	0.653073	DELETERIOUS	0.461769	NEUTRAL	0.660879	NEUTRAL	0.668841	NEUTRAL	0.643644	DELETERIOUS	0.527785	NEUTRAL	0.500147
	I480T	Decrease	-1.86	DELETERIOUS	0.869084	DELETERIOUS	0.751124	DELETERIOUS	0.817312	DELETERIOUS	0.744912	DELETERIOUS	0.647172	DELETERIOUS	0.792808	DELETERIOUS	0.805103
	R552C	Decrease	-1.03	DELETERIOUS	0.605483	NEUTRAL	0.642291	DELETERIOUS	0.607981	DELETERIOUS	0.744912	DELETERIOUS	0.431234	DELETERIOUS	0.792808	NEUTRAL	0.554397
	E761D	Decrease	-0.37	DELETERIOUS	0.755661	DELETERIOUS	0.573143	DELETERIOUS	0.732603	DELETERIOUS	0.744912	DELETERIOUS	0.811429	DELETERIOUS	0.792808	NEUTRAL	0.500147
gyrA	H70R	Decrease	-0.33	DELETERIOUS	0.605483	DELETERIOUS	0.656672	NEUTRAL	0.68184	DELETERIOUS	0.59445	NEUTRAL	0.633634	DELETERIOUS	0.792808	DELETERIOUS	0.555519
	A74S	Decrease	-0.61	NEUTRAL	0.631518	DELETERIOUS	0.76087	DELETERIOUS	0.607981	NEUTRAL	0.668841	NEUTRAL	0.627628	NEUTRAL	0.769368	NEUTRAL	0.665242
	D94V	Decrease	-0.38	DELETERIOUS	0.869084	DELETERIOUS	0.632684	DELETERIOUS	0.67621	DELETERIOUS	0.744912	DELETERIOUS	0.431234	DELETERIOUS	0.792808	DELETERIOUS	0.720388
gyrB	R446H	Decrease	-0.31	DELETERIOUS	0.605483	NEUTRAL	0.761233	DELETERIOUS	0.577953	DELETERIOUS	0.744912	DELETERIOUS	0.453085	DELETERIOUS	0.792808	NEUTRAL	0.611679
	R446C	Decrease	-0.72	DELETERIOUS	0.755661	DELETERIOUS	0.409295	NEUTRAL	0.552027	DELETERIOUS	0.744912	DELETERIOUS	0.562339	DELETERIOUS	0.792808	DELETERIOUS	0.555519
	I486L	Decrease	-0.21	NEUTRAL	0.826225	NEUTRAL	0.851101	NEUTRAL	0.832104	NEUTRAL	0.668841	NEUTRAL	0.789289	NEUTRAL	0.896705	NEUTRAL	0.768234
	N499K	Increase	0.03	DELETERIOUS	0.869084	DELETERIOUS	0.842579	DELETERIOUS	0.817312	DELETERIOUS	0.744912	DELETERIOUS	0.647172	DELETERIOUS	0.792808	DELETERIOUS	0.720388
	N499Y	Increase	0.65	DELETERIOUS	0.869084	DELETERIOUS	0.571214	DELETERIOUS	0.858228	DELETERIOUS	0.59445	DELETERIOUS	0.541774	DELETERIOUS	0.792808	DELETERIOUS	0.720388
	T500N	Decrease	-0.74	NEUTRAL	0.826225	NEUTRAL	0.765639	NEUTRAL	0.782876	NEUTRAL	0.668841	NEUTRAL	0.87309	NEUTRAL	0.790739	NEUTRAL	0.830588
	T500P	Decrease	-1.95	DELETERIOUS	0.605483	DELETERIOUS	0.483508	DELETERIOUS	0.87524	DELETERIOUS	0.59445	NEUTRAL	0.676677	DELETERIOUS	0.429699	NEUTRAL	0.500147
	A504T	Decrease	-0.41	NEUTRAL	0.752914	NEUTRAL	0.761233	NEUTRAL	0.718714	NEUTRAL	0.668841	NEUTRAL	0.722723	DELETERIOUS	0.792808	NEUTRAL	0.665242
KatG	A61T	Decrease	-1.23	NEUTRAL	0.738345	NEUTRAL	0.652863	NEUTRAL	0.68184	NEUTRAL	0.668841	NEUTRAL	0.762525	DELETERIOUS	0.429699	NEUTRAL	0.768234
	G99E	Decrease	-0.41	DELETERIOUS	0.869084	DELETERIOUS	0.877061	DELETERIOUS	0.87524	DELETERIOUS	0.744912	DELETERIOUS	0.811429	DELETERIOUS	0.792808	DELETERIOUS	0.885196
	S140N	Decrease	-0.2	NEUTRAL	0.826225	NEUTRAL	0.851101	NEUTRAL	0.832104	NEUTRAL	0.668841	NEUTRAL	0.87309	NEUTRAL	0.896705	NEUTRAL	0.768234
	W191R	Decrease	-2.15	DELETERIOUS	0.869084	DELETERIOUS	0.91979	DELETERIOUS	0.87524	DELETERIOUS	0.744912	DELETERIOUS	0.811429	DELETERIOUS	0.792808	DELETERIOUS	0.848454
	T275A	Decrease	-0.92	NEUTRAL	0.826225	NEUTRAL	0.659031	NEUTRAL	0.552027	NEUTRAL	0.668841	NEUTRAL	0.789289	NEUTRAL	0.671416	NEUTRAL	0.665242
	W328C	Decrease	-2.26	DELETERIOUS	0.869084	DELETERIOUS	0.806597	DELETERIOUS	0.858228	DELETERIOUS	0.744912	DELETERIOUS	0.811429	DELETERIOUS	0.792808	DELETERIOUS	0.885196
	I335V	Decrease	-0.92	NEUTRAL	0.826225	NEUTRAL	0.759683	NEUTRAL	0.782876	NEUTRAL	0.668841	NEUTRAL	0.87309	NEUTRAL	0.822954	NEUTRAL	0.708784
	A379V	Increase	0.57	NEUTRAL	0.75204	DELETERIOUS	0.587706	NEUTRAL	0.552027	NEUTRAL	0.668841	NEUTRAL	0.711712	NEUTRAL	0.664292	NEUTRAL	0.708784
	T380I	Decrease	-0.26	DELETERIOUS	0.869084	DELETERIOUS	0.573143	DELETERIOUS	0.858228	DELETERIOUS	0.744912	DELETERIOUS	0.649743	DELETERIOUS	0.792808	DELETERIOUS	0.848454
	M420T	Decrease	-0.8	DELETERIOUS	0.869084	DELETERIOUS	0.751124	DELETERIOUS	0.88475	DELETERIOUS	0.744912	DELETERIOUS	0.593188	DELETERIOUS	0.792808	DELETERIOUS	0.805103
inhA	I21V	Increase	-1.47	DELETERIOUS	0.755661	DELETERIOUS	0.718141	NEUTRAL	0.552027	DELETERIOUS	0.744912	DELETERIOUS	0.502571	DELETERIOUS	0.792808	DELETERIOUS	0.622082
	I194T	Increase	-0.42	DELETERIOUS	0.869084	DELETERIOUS	0.765367	DELETERIOUS	0.67621	DELETERIOUS	0.744912	DELETERIOUS	0.634319	DELETERIOUS	0.792808	DELETERIOUS	0.622082
embB	N296H	Decrease	-1.96	DELETERIOUS	0.869084	DELETERIOUS	0.76087	DELETERIOUS	0.607981	DELETERIOUS	0.744912	DELETERIOUS	0.649743	DELETERIOUS	0.792808	DELETERIOUS	0.622082
	D328Y	Increase	0.31	DELETERIOUS	0.755661	DELETERIOUS	0.621439	DELETERIOUS	0.588855	DELETERIOUS	0.744912	DELETERIOUS	0.647172	DELETERIOUS	0.45233	NEUTRAL	0.554397
	Q497P	Increase	0.11	DELETERIOUS	0.869084	DELETERIOUS	0.806597	DELETERIOUS	0.87524	DELETERIOUS	0.59445	DELETERIOUS	0.634319	DELETERIOUS	0.792808	DELETERIOUS	0.720388
	H1002R	Increase	0.35	DELETERIOUS	0.755661	DELETERIOUS	0.508996	NEUTRAL	0.552027	DELETERIOUS	0.744912	DELETERIOUS	0.6009	DELETERIOUS	0.792808	DELETERIOUS	0.555519
