# Supplementary material for: Machine learning-based analysis of drug resistance mutations in Mycobacterium tuberculosis
Source: PLoS One. 2026 Jul 10;21(7):e0352863. doi: 10.1371/journal.pone.0352863 (PMC13354099; doi:10.1371/journal.pone.0352863)
Supplement: S6 Table — (XLSX) [file pone.0352863.s006.xlsx]

## Sheet: Sheet1
Mutation	Lineage	Mut_in_Lineage	No of Mut_in_Lineage	Mut_in_Others	No of Mut_in_Others	Odds Ratio	P-value	Lineage_Prevalence	Overall_Prevalence	Enriched
gyrB_p.Glu501Asp	lineage2_lineage2.2.1	885	981	372	820	1.98859	4.74127e-19	0.474277	0.411053	TRUE
katG_p.Ser315Thr	lineage2_lineage2.2.1	1770	96	986	206	3.85205	3.0988e-27	0.948553	0.901243	TRUE
katG_p.Ser315Thr	lineage4_lineage4.3.3	255	12	2501	290	2.46401	0.00117581	0.955056	0.901243	TRUE
katG_p.Ser315Thr	lineage4_lineage4.2.1	330	13	2426	289	3.02397	1.2924e-05	0.962099	0.901243	TRUE
fabG1_c.-8T>A	lineage2_lineage2.2.1	1770	96	986	206	3.85205	3.0988e-27	0.948553	0.901243	TRUE
fabG1_c.-8T>A	lineage4_lineage4.3.3	255	12	2501	290	2.46401	0.00117581	0.955056	0.901243	TRUE
fabG1_c.-8T>A	lineage4_lineage4.2.1	330	13	2426	289	3.02397	1.2924e-05	0.962099	0.901243	TRUE
inhA_p.Ile21Val	lineage2_lineage2.2.1	1770	96	986	206	3.85205	3.0988e-27	0.948553	0.901243	TRUE
inhA_p.Ile21Val	lineage4_lineage4.3.3	255	12	2501	290	2.46401	0.00117581	0.955056	0.901243	TRUE
inhA_p.Ile21Val	lineage4_lineage4.2.1	330	13	2426	289	3.02397	1.2924e-05	0.962099	0.901243	TRUE
ahpC_c.-57C>T	lineage2_lineage2.2.1	1770	96	986	206	3.85205	3.0988e-27	0.948553	0.901243	TRUE
ahpC_c.-57C>T	lineage4_lineage4.3.3	255	12	2501	290	2.46401	0.00117581	0.955056	0.901243	TRUE
ahpC_c.-57C>T	lineage4_lineage4.2.1	330	13	2426	289	3.02397	1.2924e-05	0.962099	0.901243	TRUE
katG_p.Ala109Val	lineage2_lineage2.2.1	1770	96	986	206	3.85205	3.0988e-27	0.948553	0.901243	TRUE
katG_p.Ala109Val	lineage4_lineage4.3.3	255	12	2501	290	2.46401	0.00117581	0.955056	0.901243	TRUE
katG_p.Ala109Val	lineage4_lineage4.2.1	330	13	2426	289	3.02397	1.2924e-05	0.962099	0.901243	TRUE
embB_p.Gly406Ala	lineage2_lineage2.2.1	1592	274	761	431	3.29068	4.87014e-42	0.853162	0.769457	TRUE
embB_p.Gly406Ala	lineage4_lineage4.3.3	220	47	2133	658	1.44398	0.0273048	0.82397	0.769457	TRUE
ethA_c.93dupC	lineage4_lineage4.3.3	189	78	1582	1209	1.85177	6.87283e-06	0.707865	0.579137	TRUE
ethA_c.93dupC	lineage4_lineage4.2.1	305	38	1466	1249	6.83825	4.25381e-40	0.889213	0.579137	TRUE
ethA_c.93dupC	lineage4_lineage4.2.1;lineage4.1.2.1	6	0	1765	1287	inf	0.0431151	1	0.579137	TRUE
